# Supplementary material for: Benzamide oxime
Source: Acta Crystallogr Sect E Struct Rep Online. 2008 Jul 12;64(Pt 8):o1469. doi: 10.1107/S1600536808020813 (PMC2962101; doi:10.1107/S1600536808020813)
Supplement: Supplementary file 2 [file e-64-o1469-Isup2.hkl]

# 
# h,k,l, Fc-squared, Fo-squared, sigma(Fo-squared) and status flag 
# 
data_I
_shelx_title ' 123 in P2(1)/c' 
_shelx_refln_list_code          4 
_shelx_F_calc_maximum       88.52 
_exptl_crystal_F_000       288.00 
_reflns_d_resolution_high  0.8395 
 
loop_ 
 _symmetry_equiv_pos_as_xyz 
 'x, y, z' 
 '-x, y+1/2, -z+1/2' 
 '-x, -y, -z' 
 'x, -y-1/2, z-1/2' 
 
_cell_length_a    12.5790 
_cell_length_b     5.0525 
_cell_length_c    10.9082 
_cell_angle_alpha  90.000 
_cell_angle_beta   90.380 
_cell_angle_gamma  90.000 
 
_shelx_F_squared_multiplier     1.000 
 
loop_ 
 _refln_index_h 
 _refln_index_k 
 _refln_index_l 
 _refln_F_squared_calc 
 _refln_F_squared_meas 
 _refln_F_squared_sigma 
 _refln_observed_status 
   1   0   0     1584.79     1424.13     21.33 o 
   2   0   0      269.65      237.99      3.45 o 
   3   0   0      930.66      973.53     12.78 o 
   4   0   0      438.77      412.87      5.98 o 
   5   0   0        0.58       -0.23      0.19 o 
   6   0   0       70.96       81.61      1.66 o 
   7   0   0      159.09      171.05      2.26 o 
   8   0   0      380.89      437.45      5.50 o 
   9   0   0      348.08      354.10      7.63 o 
  10   0   0      189.13      187.43      5.39 o 
  11   0   0       93.73      107.92      4.19 o 
  12   0   0       30.22       33.20      2.60 o 
  13   0   0      137.62      132.44      5.05 o 
  14   0   0        0.40        0.25      0.90 o 
   1   1   0      148.76      155.72      2.31 o 
   2   1   0     1461.62     1476.83     13.97 o 
   3   1   0      354.23      332.88      6.05 o 
   4   1   0      113.77      114.98      1.87 o 
   5   1   0      137.56      126.16      1.18 o 
   6   1   0       10.00       10.79      0.34 o 
   7   1   0        0.14        0.31      0.21 o 
   8   1   0      208.88      215.69      2.29 o 
   9   1   0        4.09        3.09      0.40 o 
  10   1   0        5.79        4.30      0.51 o 
  11   1   0       74.31       79.92      1.92 o 
  12   1   0        0.00        0.09      0.44 o 
  13   1   0        4.27        1.00      0.59 o 
  14   1   0        9.03       12.16      1.26 o 
   0   2   0      101.04       96.67      2.26 o 
   1   2   0      175.60      169.79      1.90 o 
   2   2   0      227.15      248.07      2.87 o 
   3   2   0      446.86      499.79      3.93 o 
   4   2   0       76.84       74.16      1.10 o 
   5   2   0        2.29        7.48      0.49 o 
   6   2   0       28.11       23.67      0.79 o 
   7   2   0        0.20        0.17      0.27 o 
   8   2   0        0.01       -0.04      0.28 o 
   9   2   0        0.60       -0.08      0.38 o 
  10   2   0       25.04       22.83      1.11 o 
  11   2   0      133.56      140.18      3.43 o 
  12   2   0       18.30       20.74      1.62 o 
  13   2   0        3.52        3.38      0.95 o 
  14   2   0        0.21        0.09      0.70 o 
   1   3   0        2.97        5.74      0.49 o 
   2   3   0        3.67        2.29      0.36 o 
   3   3   0      282.05      289.69      2.91 o 
   4   3   0       36.36       36.75      1.10 o 
   5   3   0       10.33       10.82      0.68 o 
   6   3   0        8.64        7.71      0.58 o 
   7   3   0       33.12       30.03      1.02 o 
   8   3   0        2.12        1.05      0.40 o 
   9   3   0       52.27       50.96      1.38 o 
  10   3   0        7.63        6.30      0.74 o 
  11   3   0        2.04        1.15      0.55 o 
  12   3   0       13.42       11.18      1.11 o 
   0   4   0       88.18       90.02      2.59 o 
   1   4   0        5.77        6.38      0.63 o 
   2   4   0        0.88        1.44      0.43 o 
   3   4   0        1.34        1.13      0.39 o 
   4   4   0       24.47       24.12      1.28 o 
   5   4   0       35.42       32.04      1.24 o 
   6   4   0       19.64       17.78      1.18 o 
   7   4   0       29.42       29.68      1.45 o 
   8   4   0        0.00       -0.08      0.36 o 
   9   4   0       12.16       12.21      0.83 o 
  10   4   0        2.12        2.42      0.55 o 
  11   4   0       10.93       13.29      1.04 o 
   1   5   0        2.26        1.13      0.51 o 
   2   5   0        2.42        1.75      0.53 o 
   3   5   0       11.53       14.99      1.25 o 
   4   5   0        1.49        0.95      0.62 o 
   5   5   0        0.11        0.08      0.49 o 
   6   5   0        1.85        1.33      0.73 o 
   7   5   0        0.14       -0.11      0.58 o 
   8   5   0        0.01        0.13      0.59 o 
   0   6   0        0.23        0.50      0.89 o 
   1   6   0        0.15        0.65      0.58 o 
 -14   1   1        5.14        4.60      0.93 o 
 -13   1   1        3.00        3.99      0.84 o 
 -12   1   1        2.53        2.90      0.60 o 
 -11   1   1      182.06      184.34      2.97 o 
 -10   1   1       11.57        9.25      0.65 o 
  -9   1   1       98.31      101.18      1.69 o 
  -8   1   1       26.81       33.34      0.82 o 
  -7   1   1        8.80        8.30      0.44 o 
  -6   1   1      426.69      409.33      2.77 o 
  -5   1   1      120.59      131.15      2.56 o 
  -4   1   1      101.68       97.63      2.75 o 
  -3   1   1       89.91      100.45      1.98 o 
  -2   1   1       20.23       11.31      0.58 o 
  -1   1   1      865.50      844.52     15.95 o 
   0   1   1     3883.39     3544.10     31.88 o 
   1   1   1      113.37      102.06      1.77 o 
   2   1   1     6835.94     5811.16     72.99 o 
   4   1   1      359.53      318.67      6.03 o 
   5   1   1       40.68       50.94      0.81 o 
   6   1   1       28.61       30.60      0.64 o 
   7   1   1        8.85        6.45      0.49 o 
   8   1   1       64.17       64.15      0.93 o 
   9   1   1        0.23        0.76      0.32 o 
  10   1   1        1.29        2.21      0.49 o 
  11   1   1      182.39      201.62      3.24 o 
  12   1   1       53.77       55.18      2.46 o 
  13   1   1       45.81       48.76      1.68 o 
  14   1   1        1.29        2.23      1.02 o 
 -14   2   1        0.16       -0.69      0.59 o 
 -13   2   1       11.25       12.77      1.20 o 
 -12   2   1        0.22        0.92      0.48 o 
 -11   2   1       23.02       25.35      1.20 o 
 -10   2   1       22.46       21.14      1.07 o 
  -9   2   1      629.28      628.77      5.36 o 
  -8   2   1        7.83        8.05      0.61 o 
  -7   2   1        6.73        6.29      0.52 o 
  -6   2   1      125.03      127.74      2.56 o 
  -5   2   1       56.13       57.01      0.97 o 
  -4   2   1       31.28       37.18      0.77 o 
  -3   2   1      129.94      139.18      1.53 o 
  -2   2   1       10.35       10.72      0.42 o 
  -1   2   1      318.32      319.84      2.98 o 
   0   2   1      976.00      937.92      6.59 o 
   1   2   1      898.38      898.48      7.22 o 
   2   2   1      155.52      165.02      2.85 o 
   3   2   1     1119.25     1133.37      8.48 o 
   4   2   1      697.60      716.59      5.33 o 
   5   2   1      115.83      113.96      1.64 o 
   6   2   1        2.70        4.79      0.54 o 
   7   2   1        5.80        3.54      0.50 o 
   8   2   1       15.03       12.01      0.79 o 
   9   2   1        1.22        1.43      0.43 o 
  10   2   1        4.56        4.91      0.65 o 
  11   2   1       32.92       26.72      2.12 o 
  12   2   1       25.01       19.05      2.04 o 
  13   2   1       24.38       25.40      1.90 o 
  14   2   1        0.00       -0.21      0.80 o 
 -12   3   1       10.41        8.76      1.30 o 
 -11   3   1       10.73       10.77      1.18 o 
 -10   3   1        7.25        7.67      0.77 o 
  -9   3   1       46.30       44.68      1.44 o 
  -8   3   1        0.83        0.86      0.41 o 
  -7   3   1        4.63        3.92      0.50 o 
  -6   3   1        0.10       -0.20      0.27 o 
  -5   3   1       42.04       41.54      0.88 o 
  -4   3   1      126.04      122.31      1.35 o 
  -3   3   1        8.21       12.57      0.65 o 
  -2   3   1      114.66      117.01      1.93 o 
  -1   3   1      541.96      588.00      4.69 o 
   0   3   1       68.56       62.80      1.26 o 
   1   3   1      122.27      120.85      1.76 o 
   2   3   1      173.95      157.95      2.59 o 
   3   3   1        8.72        6.08      0.50 o 
   4   3   1        2.63        1.95      0.39 o 
   5   3   1        7.34        9.31      0.73 o 
   6   3   1        5.73        5.00      0.57 o 
   7   3   1       15.82       13.82      0.76 o 
   8   3   1       24.87       21.65      1.14 o 
   9   3   1       22.50       22.83      1.03 o 
  10   3   1        0.11        0.31      0.41 o 
  11   3   1       27.98       29.97      1.45 o 
  12   3   1       16.38       15.60      1.22 o 
 -11   4   1        0.29       -0.34      0.55 o 
 -10   4   1        1.48        1.24      0.59 o 
  -9   4   1        2.37        2.14      0.55 o 
  -8   4   1       13.08       10.75      0.75 o 
  -7   4   1       20.70       17.11      2.10 o 
  -6   4   1        0.81        0.60      0.46 o 
  -5   4   1       22.65       22.06      1.07 o 
  -4   4   1        4.85        5.92      0.55 o 
  -3   4   1        2.89        2.01      0.43 o 
  -2   4   1        4.03        2.69      0.46 o 
  -1   4   1       36.90       37.59      1.16 o 
   0   4   1       37.40       32.90      1.13 o 
   1   4   1       93.17       94.77      1.79 o 
   2   4   1      101.37       98.40      1.82 o 
   3   4   1       46.35       41.09      1.20 o 
   4   4   1       28.92       28.36      1.68 o 
   5   4   1       38.84       44.95      1.64 o 
   6   4   1        0.97        0.40      0.50 o 
   7   4   1        0.04       -0.32      0.47 o 
   8   4   1        2.95        2.58      0.72 o 
   9   4   1        0.30        0.45      0.40 o 
  10   4   1        0.00        0.37      0.44 o 
  11   4   1        2.46        1.67      0.54 o 
  -8   5   1        0.45        1.28      0.80 o 
  -7   5   1        0.44        0.07      0.58 o 
  -6   5   1        0.01       -0.17      0.54 o 
  -5   5   1       24.54       28.24      1.57 o 
  -4   5   1       28.28       28.93      1.37 o 
  -3   5   1        3.02        4.13      0.66 o 
  -2   5   1       78.98       84.64      2.30 o 
  -1   5   1      107.80      119.25      2.30 o 
   0   5   1       69.71       71.40      1.78 o 
   1   5   1       26.43       26.76      1.41 o 
   2   5   1        0.03       -0.41      0.41 o 
   3   5   1       14.90       17.41      1.33 o 
   4   5   1       29.67       28.74      1.62 o 
   5   5   1       15.48       16.05      1.42 o 
   6   5   1       12.21       12.43      1.65 o 
   7   5   1       34.53       29.74      1.69 o 
   8   5   1        1.45        4.00      0.83 o 
   0   6   1        0.26        0.94      0.60 o 
 -14   0   2        6.20        8.25      1.56 o 
 -13   0   2        3.11        0.92      0.89 o 
 -12   0   2       55.57       49.19      2.89 o 
 -11   0   2        3.65        4.58      1.16 o 
 -10   0   2        2.43        7.04      1.27 o 
  -9   0   2       27.01       19.97      1.07 o 
  -8   0   2        0.54        0.30      0.60 o 
  -7   0   2        3.23        4.77      0.34 o 
  -6   0   2     1856.89     2165.77     20.49 o 
  -5   0   2     1099.78     1183.22     11.71 o 
  -1   0   2      175.06      183.30      2.80 o 
   0   0   2     1681.69     1721.01     21.74 o 
   1   0   2     2237.48     2476.72     31.44 o 
   2   0   2     5993.21     5176.14     64.91 o 
   3   0   2     1787.34     1859.53     23.76 o 
   4   0   2      547.79      531.75      7.73 o 
   5   0   2      108.65       93.86      1.43 o 
   6   0   2      350.53      338.71      3.51 o 
   7   0   2       37.68       45.45      1.11 o 
   8   0   2       30.46       33.98      1.25 o 
   9   0   2        0.93        0.22      0.32 o 
  10   0   2        0.09       -0.19      0.45 o 
  11   0   2        9.62       11.49      1.72 o 
  12   0   2       41.82       40.32      2.87 o 
  13   0   2       68.99       76.25      3.88 o 
  14   0   2       26.20       29.71      2.76 o 
 -14   1   2        6.07        4.57      2.00 o 
 -13   1   2       22.61       25.16      2.67 o 
 -12   1   2        1.37        0.96      1.38 o 
 -11   1   2       78.18       81.28      1.92 o 
 -10   1   2      184.17      195.24      2.55 o 
  -9   1   2       11.46       11.82      0.73 o 
  -8   1   2      127.28      128.73      1.62 o 
  -7   1   2      553.84      582.65      4.40 o 
  -6   1   2       80.40       94.33      1.40 o 
  -5   1   2      213.42      231.11      2.74 o 
  -4   1   2       54.31       48.71      1.31 o 
  -3   1   2       30.53       26.37      0.82 o 
  -2   1   2        5.78        4.13      0.40 o 
  -1   1   2      420.33      409.52      4.67 o 
   0   1   2      334.06      327.26      5.55 o 
   1   1   2        0.29       -0.35      0.24 o 
   2   1   2     7836.01     6528.49     82.84 o 
   3   1   2     2556.45     2366.43     31.21 o 
   4   1   2       38.56       36.64      1.01 o 
   5   1   2      641.10      680.35      4.34 o 
   6   1   2       78.77       92.26      1.14 o 
   7   1   2       10.06       10.00      0.43 o 
   8   1   2        0.00        0.05      0.19 o 
   9   1   2        0.21        0.92      0.30 o 
  10   1   2       24.78       24.96      1.17 o 
  11   1   2       14.64       15.15      1.41 o 
  12   1   2       13.67       19.40      1.16 o 
  13   1   2        9.04        9.32      1.07 o 
  14   1   2       10.30       11.71      1.73 o 
 -13   2   2        3.19        3.55      0.87 o 
 -12   2   2        0.27        0.38      0.51 o 
 -11   2   2       20.27       23.56      1.44 o 
 -10   2   2       54.00       57.41      1.58 o 
  -9   2   2      141.78      149.52      2.22 o 
  -8   2   2       27.36       26.73      0.98 o 
  -7   2   2        4.61        2.72      0.56 o 
  -6   2   2       13.52       13.67      0.79 o 
  -5   2   2        1.39        1.97      0.27 o 
  -4   2   2      116.93      122.50      1.44 o 
  -3   2   2      114.07      119.27      1.76 o 
  -2   2   2      172.33      181.48      1.97 o 
  -1   2   2       41.67       55.07      0.87 o 
   0   2   2       73.99       75.82      1.73 o 
   1   2   2        0.94        2.11      0.30 o 
   2   2   2      347.39      317.98      7.23 o 
   3   2   2       76.12       65.57      1.12 o 
   4   2   2      183.85      148.71      2.00 o 
   5   2   2      152.65      176.03      2.93 o 
   6   2   2      103.31      102.14      1.92 o 
   7   2   2        2.39        0.70      0.29 o 
   8   2   2        5.63        4.85      0.43 o 
   9   2   2        0.00        0.07      0.35 o 
  10   2   2       52.28       46.89      1.43 o 
  11   2   2       29.27       28.48      3.12 o 
  12   2   2        1.29        3.65      1.23 o 
  13   2   2        2.02        2.87      1.16 o 
 -12   3   2        9.22        8.73      1.31 o 
 -11   3   2       16.24       20.30      1.71 o 
 -10   3   2       21.31       21.52      1.54 o 
  -9   3   2      205.13      206.40      3.52 o 
  -8   3   2       50.83       50.17      1.47 o 
  -7   3   2      112.17      122.99      2.22 o 
  -6   3   2        0.59        0.97      0.38 o 
  -5   3   2       40.74       40.99      0.94 o 
  -4   3   2      135.19      147.12      1.68 o 
  -3   3   2       17.92       20.91      0.78 o 
  -2   3   2       42.45       47.92      1.22 o 
  -1   3   2      184.85      196.06      2.56 o 
   0   3   2       94.92      103.01      1.63 o 
   1   3   2       15.44       17.17      1.07 o 
   2   3   2       14.65       22.01      0.78 o 
   3   3   2        1.04        0.74      0.32 o 
   4   3   2      137.73      148.40      3.13 o 
   5   3   2       10.42        8.79      0.80 o 
   6   3   2        4.65        2.49      0.39 o 
   7   3   2        7.30        5.94      0.55 o 
   8   3   2        1.75        1.67      0.42 o 
   9   3   2        0.33       -0.07      0.35 o 
  10   3   2        2.69        2.24      0.69 o 
  11   3   2        0.43       -0.13      0.43 o 
  12   3   2        1.71        0.37      0.51 o 
 -10   4   2        3.43        2.46      0.65 o 
  -9   4   2        0.26        0.66      0.51 o 
  -8   4   2        0.04       -0.53      0.43 o 
  -7   4   2        8.30        9.34      0.84 o 
  -6   4   2        0.03        0.99      0.57 o 
  -5   4   2        9.17        9.43      1.01 o 
  -4   4   2        9.84        9.34      0.67 o 
  -3   4   2       13.86       12.48      0.80 o 
  -2   4   2       52.86       47.20      1.29 o 
  -1   4   2        1.85        2.70      0.49 o 
   0   4   2        2.98        3.97      0.61 o 
   1   4   2        8.49       12.11      1.25 o 
   2   4   2        5.77        2.07      0.47 o 
   3   4   2       16.94       15.81      1.37 o 
   4   4   2       13.13       16.09      1.65 o 
   5   4   2        2.65        4.23      0.74 o 
   6   4   2       22.94       24.33      1.39 o 
   7   4   2       48.78       38.50      1.64 o 
   8   4   2        1.99        2.17      0.63 o 
   9   4   2       21.54       21.23      1.37 o 
  10   4   2        0.02        0.45      0.45 o 
  -8   5   2        0.35        0.14      0.70 o 
  -7   5   2        0.05        0.24      0.97 o 
  -6   5   2        2.66        1.41      0.71 o 
  -5   5   2        1.85        1.75      1.21 o 
  -4   5   2        0.95        1.05      0.61 o 
  -3   5   2        0.07       -0.10      0.39 o 
  -2   5   2        1.64        1.76      0.55 o 
  -1   5   2       76.33       80.25      1.90 o 
   0   5   2        0.22       -0.26      0.44 o 
   1   5   2       13.78       11.94      0.91 o 
   2   5   2        8.13       10.22      1.10 o 
   3   5   2        7.30        8.35      1.22 o 
   4   5   2       10.40       14.67      1.54 o 
   5   5   2        0.00       -0.32      0.53 o 
   6   5   2        0.07        0.22      0.58 o 
   7   5   2        4.03        4.56      0.87 o 
   8   5   2        0.01        0.53      0.64 o 
 -14   1   3        0.85        0.68      1.25 o 
 -13   1   3        2.72        4.37      1.47 o 
 -12   1   3        1.54        0.20      1.07 o 
 -11   1   3        0.30        0.44      0.61 o 
 -10   1   3        2.00        0.74      0.50 o 
  -9   1   3       24.85       28.16      1.20 o 
  -8   1   3       12.98       14.65      0.82 o 
  -7   1   3       68.89       80.62      1.38 o 
  -6   1   3        0.01        0.39      0.20 o 
  -5   1   3      128.51      128.41      1.35 o 
  -4   1   3      780.92      851.17      6.28 o 
  -3   1   3      341.15      350.14      4.28 o 
  -2   1   3       56.81       72.65      1.59 o 
  -1   1   3      207.93      182.05      2.21 o 
   0   1   3       67.64       69.49      1.55 o 
   1   1   3       23.10       24.61      0.94 o 
   2   1   3      156.98      171.84      4.01 o 
   3   1   3       79.59       88.82      1.57 o 
   4   1   3      238.80      236.05      2.17 o 
   5   1   3      534.47      523.12      3.90 o 
   6   1   3      682.20      660.79      4.41 o 
   7   1   3        3.43        5.94      0.39 o 
   8   1   3       26.25       28.78      0.85 o 
   9   1   3        0.01        0.31      0.26 o 
  10   1   3       31.08       27.71      1.05 o 
  11   1   3        7.11        6.90      1.51 o 
  12   1   3        0.12       -0.13      0.50 o 
  13   1   3       20.44       23.93      1.80 o 
  14   1   3       29.73       27.27      1.48 o 
 -13   2   3        1.64        0.52      0.66 o 
 -12   2   3       11.59        9.73      0.93 o 
 -11   2   3      104.34      103.94      2.24 o 
 -10   2   3       32.32       31.89      1.26 o 
  -9   2   3      203.34      216.75      3.09 o 
  -8   2   3      161.76      161.33      2.98 o 
  -7   2   3      116.47      115.01      1.61 o 
  -6   2   3       44.86       43.63      0.94 o 
  -5   2   3        3.82        1.99      0.28 o 
  -4   2   3        0.19       -0.02      0.19 o 
  -3   2   3      281.63      295.60      2.82 o 
  -2   2   3      702.84      721.38      5.72 o 
  -1   2   3      207.14      205.14      2.37 o 
   0   2   3       98.43       84.58      1.37 o 
   1   2   3      472.07      426.50      3.79 o 
   2   2   3       13.84       13.66      0.59 o 
   3   2   3      187.91      158.73      1.69 o 
   4   2   3      683.51      642.55      4.88 o 
   5   2   3      101.29       92.22      1.34 o 
   6   2   3       15.07       16.12      0.68 o 
   7   2   3       14.64       11.28      0.49 o 
   8   2   3        0.02        0.12      0.22 o 
   9   2   3        0.98        0.17      0.30 o 
  10   2   3        1.49        1.54      0.43 o 
  11   2   3        4.37        4.28      0.57 o 
  12   2   3        0.77       -0.04      0.49 o 
  13   2   3        8.62        8.83      1.73 o 
 -12   3   3        0.94        0.30      0.58 o 
 -11   3   3        0.11       -0.24      0.50 o 
 -10   3   3       63.90       69.36      2.21 o 
  -9   3   3        2.04        1.29      0.51 o 
  -8   3   3       10.30       12.56      1.18 o 
  -7   3   3      295.19      315.97      4.33 o 
  -6   3   3       81.18       78.09      1.53 o 
  -5   3   3       11.74        8.90      0.54 o 
  -4   3   3        1.95        1.70      0.33 o 
  -3   3   3       11.64       10.72      0.61 o 
  -2   3   3      106.73      117.24      1.83 o 
  -1   3   3       18.60       22.43      1.01 o 
   0   3   3       11.28       10.94      0.77 o 
   1   3   3        0.41       -0.30      0.34 o 
   2   3   3      103.99      115.54      2.43 o 
   3   3   3      336.24      332.67      4.23 o 
   4   3   3        0.85        0.60      0.50 o 
   5   3   3       55.51       50.99      1.56 o 
   6   3   3      160.85      142.71      2.04 o 
   7   3   3       37.79       39.93      1.14 o 
   8   3   3        1.44        0.78      0.38 o 
   9   3   3       28.40       23.99      1.04 o 
  10   3   3        2.36        1.85      0.59 o 
  11   3   3        4.94        4.01      0.64 o 
  12   3   3        1.85        0.22      0.63 o 
 -10   4   3        2.86        2.93      0.74 o 
  -9   4   3        6.17        8.44      1.84 o 
  -8   4   3        8.60        9.47      0.85 o 
  -7   4   3      141.57      133.20      3.27 o 
  -6   4   3       27.73       33.05      1.15 o 
  -5   4   3       17.83       21.36      2.35 o 
  -4   4   3        3.57        4.40      0.60 o 
  -3   4   3        9.89        8.84      0.74 o 
  -2   4   3        2.90        4.24      1.32 o 
  -1   4   3        7.97       11.76      0.87 o 
   0   4   3       24.25       21.36      1.07 o 
   1   4   3      464.14      468.82      4.95 o 
   2   4   3      110.60      119.67      2.57 o 
   3   4   3       19.90       23.64      1.61 o 
   4   4   3        4.13        2.41      0.79 o 
   5   4   3        0.30        0.01      0.47 o 
   6   4   3        2.66        4.99      0.77 o 
   7   4   3       14.31       14.21      1.18 o 
   8   4   3        0.48        0.73      0.51 o 
   9   4   3        4.84        3.29      0.87 o 
  10   4   3        0.92        1.54      0.51 o 
  -7   5   3       17.40       21.32      1.61 o 
  -6   5   3       15.51       18.40      1.67 o 
  -5   5   3       19.22       17.72      1.94 o 
  -4   5   3        0.54        0.70      0.86 o 
  -3   5   3        3.51        3.44      0.79 o 
  -2   5   3       13.35       12.30      1.04 o 
  -1   5   3       29.04       33.75      1.49 o 
   0   5   3        2.15        1.95      0.59 o 
   1   5   3       48.13       56.77      2.53 o 
   2   5   3       16.55       20.97      1.75 o 
   3   5   3       17.60       19.91      1.97 o 
   4   5   3       15.57       18.69      1.72 o 
   5   5   3        0.72        1.01      0.64 o 
   6   5   3        1.06        1.78      0.72 o 
   7   5   3        2.27        0.41      0.59 o 
 -14   0   4        1.10        2.57      1.27 o 
 -13   0   4       23.46       21.84      2.21 o 
 -12   0   4       14.03       12.52      1.68 o 
 -11   0   4       83.22       74.73      3.27 o 
 -10   0   4        9.72        9.94      0.92 o 
  -9   0   4      104.61      111.38      2.60 o 
  -8   0   4      579.64      622.37      7.54 o 
  -7   0   4      189.19      201.20      3.36 o 
  -6   0   4      166.11      192.21      3.24 o 
  -5   0   4     1345.19     1528.01     14.51 o 
  -4   0   4        3.99        2.56      0.49 o 
  -3   0   4      198.64      205.20      3.39 o 
  -2   0   4      450.98      394.39      4.42 o 
  -1   0   4      192.54      173.32      9.20 o 
   0   0   4       92.30       91.01      1.58 o 
   1   0   4     2194.76     2150.36     29.50 o 
   2   0   4     1147.90     1205.16     16.16 o 
   3   0   4      124.54      181.10      3.58 o 
   4   0   4      292.06      281.94      5.07 o 
   5   0   4      191.56      163.77      3.19 o 
   6   0   4       24.27       33.95      0.96 o 
   7   0   4      123.31      131.78      3.36 o 
   8   0   4      390.65      399.98      4.45 o 
   9   0   4        0.67        2.58      0.48 o 
  10   0   4        2.11        1.03      0.42 o 
  11   0   4        5.65        3.43      0.95 o 
  12   0   4        2.32        1.65      1.25 o 
  13   0   4        1.19        0.50      1.09 o 
  14   0   4        0.44        0.51      1.10 o 
 -14   1   4        1.19        1.79      1.34 o 
 -13   1   4        4.30        3.92      1.41 o 
 -12   1   4        0.70       -0.44      0.91 o 
 -11   1   4        0.32        0.20      0.64 o 
 -10   1   4        9.25        5.86      0.81 o 
  -9   1   4       22.60       23.35      1.19 o 
  -8   1   4       36.70       38.54      1.14 o 
  -7   1   4       18.31       19.90      0.99 o 
  -6   1   4        1.96        1.84      0.36 o 
  -5   1   4        2.15        5.00      0.31 o 
  -4   1   4      368.18      424.85      3.37 o 
  -3   1   4      743.33      822.07      6.25 o 
  -2   1   4      123.41      132.80      1.90 o 
  -1   1   4       59.73       56.74      1.16 o 
   0   1   4     1231.43     1179.86      9.76 o 
   1   1   4      291.46      268.16      2.65 o 
   2   1   4      236.56      238.61      2.97 o 
   3   1   4      374.94      418.62      3.73 o 
   4   1   4       73.29       65.46      1.06 o 
   5   1   4      261.86      267.97      2.50 o 
   6   1   4       52.36       45.96      0.89 o 
   7   1   4       32.73       33.82      0.79 o 
   8   1   4        2.36        2.31      0.31 o 
   9   1   4        0.33        0.21      0.28 o 
  10   1   4        0.02        0.05      0.58 o 
  11   1   4        0.85        0.14      0.37 o 
  12   1   4        3.51        3.57      0.79 o 
  13   1   4        2.38        1.07      0.68 o 
  14   1   4        0.21        0.70      0.65 o 
 -13   2   4        9.69       11.76      1.29 o 
 -12   2   4        0.02       -0.34      0.67 o 
 -11   2   4        2.96        1.54      0.55 o 
 -10   2   4        2.18        3.11      0.62 o 
  -9   2   4       35.13       35.49      1.43 o 
  -8   2   4      371.06      405.44      4.32 o 
  -7   2   4       14.34       12.35      0.62 o 
  -6   2   4       34.45       32.80      1.07 o 
  -5   2   4       51.35       51.14      1.10 o 
  -4   2   4       68.25       70.29      1.21 o 
  -3   2   4      192.48      185.35      2.41 o 
  -2   2   4      316.94      368.17      4.31 o 
  -1   2   4        0.20        0.35      0.23 o 
   0   2   4      170.83      173.82      2.23 o 
   1   2   4        9.10       13.83      0.63 o 
   2   2   4      137.67      125.40      1.78 o 
   3   2   4        0.19       -0.01      0.24 o 
   4   2   4      407.66      385.23      4.47 o 
   5   2   4      581.98      515.30      4.80 o 
   6   2   4       27.97       32.76      0.82 o 
   7   2   4        0.52        1.87      0.32 o 
   8   2   4        8.57        6.59      0.46 o 
   9   2   4        2.78        2.99      0.38 o 
  10   2   4        0.35        0.03      0.41 o 
  11   2   4       14.13       12.72      0.91 o 
  12   2   4        9.05        6.56      0.88 o 
  13   2   4       12.91       13.36      1.78 o 
 -12   3   4        1.70        2.13      1.15 o 
 -11   3   4       15.27       16.81      1.28 o 
 -10   3   4       57.12       62.72      2.03 o 
  -9   3   4        0.02       -0.11      0.49 o 
  -8   3   4        1.03        0.95      0.48 o 
  -7   3   4      124.76      127.42      2.29 o 
  -6   3   4      164.76      168.44      2.33 o 
  -5   3   4       20.53       21.18      1.15 o 
  -4   3   4        4.89        5.79      0.47 o 
  -3   3   4       21.54       25.24      0.77 o 
  -2   3   4       70.81       73.44      1.48 o 
  -1   3   4        0.03       -0.08      0.32 o 
   0   3   4        1.00        0.47      0.40 o 
   1   3   4      142.04      150.38      2.85 o 
   2   3   4       31.81       29.80      1.28 o 
   3   3   4       21.33       24.44      1.16 o 
   4   3   4       27.24       26.86      2.05 o 
   5   3   4       59.75       48.23      1.68 o 
   6   3   4        3.86        2.28      0.44 o 
   7   3   4        8.27       10.01      0.96 o 
   8   3   4        0.94        2.64      0.42 o 
   9   3   4       20.00       18.56      0.97 o 
  10   3   4        0.15       -0.15      0.43 o 
  11   3   4        3.68        3.14      0.82 o 
  12   3   4        3.05        4.09      1.16 o 
 -10   4   4        2.94        1.45      0.67 o 
  -9   4   4        0.16       -0.15      0.52 o 
  -8   4   4       32.85       32.80      1.86 o 
  -7   4   4        7.45        6.65      0.73 o 
  -6   4   4       27.74       28.37      1.36 o 
  -5   4   4       15.46       16.26      1.49 o 
  -4   4   4        2.10        3.17      0.76 o 
  -3   4   4        0.31       -0.35      0.41 o 
  -2   4   4        0.56        1.52      0.71 o 
  -1   4   4        0.36        0.74      0.47 o 
   0   4   4        6.78        4.97      0.82 o 
   1   4   4       85.88       77.69      3.81 o 
   2   4   4        2.33        1.68      0.55 o 
   3   4   4       68.47       74.29      2.57 o 
   4   4   4        2.00        2.42      0.78 o 
   5   4   4        1.15        2.57      1.13 o 
   6   4   4       21.65       18.31      1.76 o 
   7   4   4        1.67        1.10      0.60 o 
   8   4   4        5.08        4.23      0.81 o 
   9   4   4       22.98       19.72      1.42 o 
  10   4   4        3.87        3.02      0.95 o 
  -6   5   4        4.40        3.83      1.23 o 
  -5   5   4       22.31       25.76      2.22 o 
  -4   5   4        2.32        2.94      0.73 o 
  -3   5   4        1.04        1.34      0.61 o 
  -2   5   4        0.73       -0.07      0.54 o 
  -1   5   4        2.78        2.41      0.83 o 
   0   5   4       12.29       14.03      1.22 o 
   1   5   4       39.61       41.34      1.80 o 
   2   5   4        6.62        6.74      1.20 o 
   3   5   4       17.59       12.77      1.48 o 
   4   5   4        5.00        5.07      1.09 o 
   5   5   4        0.66        0.39      0.84 o 
   6   5   4       12.44       15.78      1.90 o 
 -13   1   5        5.24        6.95      1.59 o 
 -12   1   5        0.36        0.94      0.73 o 
 -11   1   5       39.64       37.60      4.63 o 
 -10   1   5        5.48        6.42      1.13 o 
  -9   1   5       49.80       40.36      1.26 o 
  -8   1   5       56.35       58.50      1.45 o 
  -7   1   5       33.50       32.86      1.31 o 
  -6   1   5       40.45       44.98      1.19 o 
  -5   1   5        9.55       10.30      0.73 o 
  -4   1   5        0.20        0.49      0.20 o 
  -3   1   5      168.68      183.01      2.18 o 
  -2   1   5       51.74       63.44      1.20 o 
  -1   1   5      180.33      199.99      4.63 o 
   0   1   5      479.66      490.89      4.28 o 
   1   1   5        7.58        7.48      0.46 o 
   2   1   5        0.04        1.08      0.21 o 
   3   1   5      261.69      234.08      2.26 o 
   4   1   5      136.47      134.19      1.68 o 
   5   1   5       89.72       97.79      1.42 o 
   6   1   5        8.17       11.57      0.59 o 
   7   1   5        8.89        8.46      0.68 o 
   8   1   5       82.44       75.90      1.20 o 
   9   1   5        3.65        4.35      0.55 o 
  10   1   5       10.48       11.64      0.70 o 
  11   1   5        1.88        2.30      0.85 o 
  12   1   5        5.30        5.68      0.86 o 
  13   1   5       16.06       17.19      1.26 o 
 -12   2   5       11.94       14.02      2.28 o 
 -11   2   5        6.36        3.92      0.90 o 
 -10   2   5       20.43       20.49      2.02 o 
  -9   2   5        1.33        0.63      0.51 o 
  -8   2   5      211.00      231.08      3.55 o 
  -7   2   5      117.22      122.25      1.90 o 
  -6   2   5       11.52       12.86      0.98 o 
  -5   2   5       52.09       54.53      1.14 o 
  -4   2   5        0.05        0.24      0.22 o 
  -3   2   5       41.90       39.10      1.10 o 
  -2   2   5        3.72        2.76      0.39 o 
  -1   2   5      161.74      151.31      2.17 o 
   0   2   5      237.29      268.18      3.06 o 
   1   2   5      117.27      127.82      1.95 o 
   2   2   5       17.96       18.03      0.74 o 
   3   2   5       57.94       58.48      1.25 o 
   4   2   5       21.35       22.06      1.07 o 
   5   2   5        1.75        1.58      0.39 o 
   6   2   5       12.36       12.28      0.64 o 
   7   2   5       84.84       84.44      1.39 o 
   8   2   5       84.09       84.16      1.41 o 
   9   2   5       22.49       19.18      0.76 o 
  10   2   5        0.30        0.52      0.52 o 
  11   2   5        6.06        6.54      0.79 o 
  12   2   5        1.91        1.60      0.62 o 
 -11   3   5        1.14        1.72      0.86 o 
 -10   3   5       28.95       27.26      2.18 o 
  -9   3   5       95.51      106.47      3.34 o 
  -8   3   5        3.02        5.13      0.77 o 
  -7   3   5       46.12       42.26      1.71 o 
  -6   3   5      268.90      271.69      4.28 o 
  -5   3   5       13.06       10.20      1.83 o 
  -4   3   5        0.37        0.10      0.39 o 
  -3   3   5       13.21       16.10      0.87 o 
  -2   3   5        4.56        5.84      0.89 o 
  -1   3   5       23.01       25.94      1.40 o 
   0   3   5        0.02       -0.14      0.28 o 
   1   3   5        4.66        4.93      0.54 o 
   2   3   5       10.98       13.00      0.96 o 
   3   3   5      411.58      371.51      6.72 o 
   4   3   5      105.89      104.21      3.38 o 
   5   3   5       42.95       32.27      1.43 o 
   6   3   5       42.16       33.86      0.97 o 
   7   3   5       28.99       24.56      0.97 o 
   8   3   5        0.38        0.56      0.33 o 
   9   3   5        9.87        6.42      0.99 o 
  10   3   5        6.24        4.01      0.73 o 
  11   3   5        6.11        5.86      1.94 o 
  -9   4   5        0.18       -0.25      0.80 o 
  -8   4   5        3.72        3.58      0.82 o 
  -7   4   5        0.05        0.16      0.54 o 
  -6   4   5        1.40        0.72      0.57 o 
  -5   4   5      166.54      162.02      2.74 o 
  -4   4   5      205.70      216.28      3.37 o 
  -3   4   5       16.25       15.18      2.73 o 
  -2   4   5        2.65        2.11      0.68 o 
  -1   4   5       10.68       10.60      1.08 o 
   0   4   5        0.01        0.35      0.47 o 
   1   4   5       56.75       60.05      2.08 o 
   2   4   5       53.43       54.21      2.73 o 
   3   4   5      120.04      112.11      3.23 o 
   4   4   5       81.63       83.52      4.11 o 
   5   4   5       43.06       44.75      2.30 o 
   6   4   5        5.41        7.13      0.95 o 
   7   4   5        1.02       -0.11      0.51 o 
   8   4   5       12.41       11.32      1.16 o 
   9   4   5        1.01        0.46      0.69 o 
  -6   5   5        0.02        1.40      0.92 o 
  -5   5   5        4.34        3.43      1.50 o 
  -4   5   5        5.70        5.32      1.24 o 
  -3   5   5        4.22        0.78      1.58 o 
  -2   5   5        0.67       -0.76      0.51 o 
  -1   5   5        0.01       -0.76      0.50 o 
   0   5   5        0.00        1.03      0.60 o 
   1   5   5       18.26       19.46      1.74 o 
   2   5   5       11.51       11.76      1.90 o 
   3   5   5        0.55        0.24      0.74 o 
   4   5   5        3.73        3.47      1.01 o 
   5   5   5        1.92        1.48      1.20 o 
 -11   0   6       82.74       65.76      3.16 o 
 -10   0   6       29.61       24.60      2.05 o 
  -9   0   6       24.47       19.41      1.81 o 
  -8   0   6        3.61        3.78      0.94 o 
  -7   0   6       14.93       19.86      1.67 o 
  -6   0   6       97.59       83.00      3.10 o 
  -5   0   6        0.60        1.76      0.80 o 
  -4   0   6       53.49       43.34      1.18 o 
  -3   0   6        0.08        1.08      0.48 o 
  -2   0   6       51.40       53.79      1.36 o 
  -1   0   6        0.45        3.35      0.78 o 
   0   0   6      192.48      216.61      3.22 o 
   1   0   6       97.79      100.43      2.01 o 
   2   0   6      687.28      690.70     14.73 o 
   3   0   6       44.06       30.61      1.00 o 
   4   0   6        2.19       -0.11      0.26 o 
   5   0   6       17.98       20.76      0.90 o 
   6   0   6        8.01        7.15      0.88 o 
   7   0   6        3.10        7.36      0.63 o 
   8   0   6        0.06        0.16      0.35 o 
   9   0   6        5.21        8.21      0.76 o 
  10   0   6       44.27       44.45      1.95 o 
  11   0   6        5.23        4.93      0.74 o 
  12   0   6        0.03        1.37      1.16 o 
  13   0   6        3.99        4.93      1.71 o 
 -13   1   6        3.43        2.88      1.38 o 
 -12   1   6        3.38        3.78      1.31 o 
 -11   1   6        0.23        0.08      0.63 o 
 -10   1   6        0.00        0.34      0.49 o 
  -9   1   6       42.81       35.45      1.39 o 
  -8   1   6        2.61        3.79      0.57 o 
  -7   1   6        4.38        7.55      1.39 o 
  -6   1   6      815.70      832.88      7.16 o 
  -5   1   6      465.76      468.07      5.40 o 
  -4   1   6      169.06      165.48      2.18 o 
  -3   1   6      424.40      437.46      4.11 o 
  -2   1   6       38.57       42.26      1.02 o 
  -1   1   6        8.17        7.13      0.49 o 
   0   1   6       87.67       99.67      1.59 o 
   1   1   6        2.18        4.30      0.36 o 
   2   1   6       68.91       61.10      1.09 o 
   3   1   6      323.08      315.83      2.90 o 
   4   1   6      443.23      455.13      4.35 o 
   5   1   6       49.64       53.70      1.09 o 
   6   1   6       48.97       53.95      1.60 o 
   7   1   6       54.49       59.01      1.14 o 
   8   1   6        0.46       -0.07      0.28 o 
   9   1   6        1.00        1.42      0.46 o 
  10   1   6        9.56        9.05      0.67 o 
  11   1   6        4.09        4.38      0.77 o 
  12   1   6        0.41        1.30      0.83 o 
  13   1   6        0.19       -0.84      0.58 o 
 -12   2   6        0.79        1.81      0.77 o 
 -11   2   6        1.94        0.63      0.73 o 
 -10   2   6        2.23        2.90      0.85 o 
  -9   2   6        6.85        6.06      0.95 o 
  -8   2   6       85.54       92.95      2.55 o 
  -7   2   6       56.71       64.45      1.71 o 
  -6   2   6       46.11       53.15      2.23 o 
  -5   2   6        5.87        6.06      1.01 o 
  -4   2   6       21.46       27.65      0.89 o 
  -3   2   6        0.00        0.33      0.27 o 
  -2   2   6        2.68        3.71      0.49 o 
  -1   2   6      203.48      200.70      2.69 o 
   0   2   6       14.30       20.50      0.85 o 
   1   2   6       42.65       50.26      1.25 o 
   2   2   6       14.20        9.89      0.65 o 
   3   2   6        4.64        3.84      0.46 o 
   4   2   6        2.04        0.66      0.51 o 
   5   2   6      136.51      133.42      2.33 o 
   6   2   6        1.40        2.70      0.42 o 
   7   2   6       78.85       65.05      1.35 o 
   8   2   6       11.61       11.62      0.66 o 
   9   2   6        2.03        2.56      0.48 o 
  10   2   6        4.10        2.71      0.69 o 
  11   2   6        1.14        1.11      0.59 o 
  12   2   6        1.49       -0.31      0.55 o 
 -11   3   6        0.26        0.39      1.96 o 
 -10   3   6        2.15        1.85      0.91 o 
  -9   3   6        0.30        0.23      0.75 o 
  -8   3   6       77.31       74.13      2.87 o 
  -7   3   6       47.83       42.51      2.03 o 
  -6   3   6        0.07        0.03      0.58 o 
  -5   3   6       10.07       10.24      1.44 o 
  -4   3   6       26.41       27.07      1.36 o 
  -3   3   6        0.34        1.02      0.45 o 
  -2   3   6       25.04       22.95      1.11 o 
  -1   3   6      104.75      103.16      2.00 o 
   0   3   6       11.18       12.26      0.83 o 
   1   3   6        3.76        4.53      0.54 o 
   2   3   6       26.51       24.17      0.96 o 
   3   3   6      115.83      112.74      2.29 o 
   4   3   6      110.89      112.52      2.19 o 
   5   3   6       38.75       45.03      1.81 o 
   6   3   6       33.92       36.77      1.55 o 
   7   3   6       62.58       57.60      1.93 o 
   8   3   6       18.73       20.79      1.04 o 
   9   3   6        0.14        0.06      0.43 o 
  10   3   6        0.77        0.39      0.60 o 
  -8   4   6        0.41       -0.15      1.20 o 
  -7   4   6        3.46        2.14      0.83 o 
  -6   4   6        4.97        3.72      0.78 o 
  -5   4   6        0.15        0.19      0.54 o 
  -4   4   6       25.77       26.95      1.37 o 
  -3   4   6        9.01       10.16      1.13 o 
  -2   4   6        0.26        0.19      0.54 o 
  -1   4   6        0.47        0.35      0.56 o 
   0   4   6        1.42        1.87      0.70 o 
   1   4   6        0.49        0.03      0.54 o 
   2   4   6        4.33        5.80      1.21 o 
   3   4   6       20.65       18.47      2.56 o 
   4   4   6       12.50       12.36      1.41 o 
   5   4   6        8.43        8.19      1.23 o 
   6   4   6        0.69        1.23      0.61 o 
   7   4   6        0.52       -0.08      0.61 o 
   8   4   6        0.05        1.03      0.56 o 
  -4   5   6       15.61       13.27      1.78 o 
  -3   5   6       13.64       11.90      2.11 o 
  -2   5   6       17.87       18.55      3.52 o 
  -1   5   6        1.65        1.78      0.80 o 
   0   5   6        0.02        0.22      0.56 o 
   1   5   6        0.14        1.48      0.88 o 
   2   5   6        6.19        6.04      1.19 o 
   3   5   6        0.17       -0.54      0.71 o 
   4   5   6        1.04        0.03      0.84 o 
 -12   1   7        0.10        1.10      1.16 o 
 -11   1   7        0.45        0.05      0.90 o 
 -10   1   7        1.13        0.84      0.67 o 
  -9   1   7       49.03       33.94      1.73 o 
  -8   1   7       24.64       22.88      1.51 o 
  -7   1   7       14.40       15.74      1.11 o 
  -6   1   7      170.32      176.97      3.15 o 
  -5   1   7      197.48      189.45      6.93 o 
  -4   1   7       18.93       17.79      0.89 o 
  -3   1   7       30.94       22.44      0.84 o 
  -2   1   7       12.37        7.44      0.48 o 
  -1   1   7        4.14        4.98      0.40 o 
   0   1   7        0.00        0.34      0.22 o 
   1   1   7       73.39       82.76      1.61 o 
   2   1   7       57.58       66.26      1.21 o 
   3   1   7       40.05       40.85      1.29 o 
   4   1   7        0.20        0.07      0.21 o 
   5   1   7        6.84        7.20      0.55 o 
   6   1   7        3.90        5.78      0.75 o 
   7   1   7       77.98       81.80      1.51 o 
   8   1   7       10.93       13.17      0.79 o 
   9   1   7        0.39        1.59      0.60 o 
  10   1   7        0.90        0.10      0.43 o 
  11   1   7        0.36        0.54      0.44 o 
  12   1   7        2.85        4.69      0.75 o 
 -11   2   7        0.94       -0.04      0.86 o 
 -10   2   7       35.46       43.52      1.96 o 
  -9   2   7        0.27        0.02      0.49 o 
  -8   2   7       23.25       23.68      1.41 o 
  -7   2   7      247.88      244.16      3.59 o 
  -6   2   7       11.85       11.59      0.92 o 
  -5   2   7       21.83       21.17      1.10 o 
  -4   2   7       71.52       72.78      2.01 o 
  -3   2   7       63.50       63.86      1.53 o 
  -2   2   7       83.62       82.34      2.92 o 
  -1   2   7       88.20       88.30      1.78 o 
   0   2   7       22.88       25.16      1.00 o 
   1   2   7       20.11       23.39      0.97 o 
   2   2   7        0.90        1.40      0.39 o 
   3   2   7        3.93        3.27      0.40 o 
   4   2   7       82.10       83.10      2.13 o 
   5   2   7      138.48      136.66      2.05 o 
   6   2   7      236.48      233.24      3.16 o 
   7   2   7       14.03       13.46      0.77 o 
   8   2   7        9.16        9.40      0.65 o 
   9   2   7        0.46        0.67      0.44 o 
  10   2   7        9.58        9.60      0.80 o 
  11   2   7        7.10        6.54      1.42 o 
 -10   3   7        2.34        3.78      1.16 o 
  -9   3   7        3.37        2.00      0.97 o 
  -8   3   7        1.67        1.89      0.75 o 
  -7   3   7        4.06        4.94      1.64 o 
  -6   3   7        1.45        0.96      0.60 o 
  -5   3   7       10.82       12.90      1.13 o 
  -4   3   7       39.01       38.36      1.82 o 
  -3   3   7       87.77       84.11      2.09 o 
  -2   3   7       93.73       86.38      1.97 o 
  -1   3   7        0.03        0.18      0.38 o 
   0   3   7        0.00       -0.18      0.36 o 
   1   3   7        7.19        5.88      0.64 o 
   2   3   7        4.31        4.17      0.56 o 
   3   3   7        1.35        0.72      0.50 o 
   4   3   7       22.16       15.62      1.09 o 
   5   3   7       26.09       21.68      1.06 o 
   6   3   7       36.79       30.50      1.03 o 
   7   3   7        0.09        1.37      0.41 o 
   8   3   7        2.95        2.20      0.43 o 
   9   3   7        7.36        4.61      0.69 o 
  10   3   7       11.11       11.77      1.32 o 
  -7   4   7       12.85       15.35      3.53 o 
  -6   4   7       35.80       34.08      2.24 o 
  -5   4   7       46.21       43.39      1.79 o 
  -4   4   7       96.22       93.87      3.24 o 
  -3   4   7        1.18        1.94      0.61 o 
  -2   4   7       31.99       30.84      1.23 o 
  -1   4   7       14.16       14.67      0.91 o 
   0   4   7        1.57        2.11      0.70 o 
   1   4   7       14.40       13.60      1.22 o 
   2   4   7        2.41        2.39      1.05 o 
   3   4   7       19.26       21.84      2.10 o 
   4   4   7       56.10       54.66      7.22 o 
   5   4   7        4.69        6.42      1.14 o 
   6   4   7        0.00       -0.05      0.63 o 
   7   4   7        7.98        3.84      0.87 o 
  -2   5   7       30.69       32.73      2.99 o 
  -1   5   7       20.22       27.91      1.87 o 
   0   5   7        1.01        1.70      1.06 o 
   1   5   7        2.54        3.18      1.32 o 
   2   5   7        0.49        0.69      0.81 o 
 -11   0   8       39.50       44.21      2.98 o 
 -10   0   8        1.39        1.91      0.93 o 
  -9   0   8       34.67       34.96      2.53 o 
  -8   0   8       14.80       17.86      1.98 o 
  -7   0   8       28.65       24.86      2.15 o 
  -6   0   8        0.73        1.59      0.83 o 
  -5   0   8      146.53      115.04      4.12 o 
  -4   0   8      765.96      755.28     14.38 o 
  -3   0   8      877.83      859.93      9.61 o 
  -2   0   8       49.10       46.96      2.03 o 
  -1   0   8      229.39      219.47      4.17 o 
   0   0   8       36.02       33.07      1.45 o 
   1   0   8       24.53       24.02      1.34 o 
   2   0   8       20.06       22.65      1.18 o 
   3   0   8       97.86       94.22      2.05 o 
   4   0   8       12.18        9.99      0.82 o 
   5   0   8       83.83       70.72      1.86 o 
   6   0   8      156.98      177.96      3.82 o 
   7   0   8        1.67        0.88      0.57 o 
   8   0   8        0.07        0.27      0.56 o 
   9   0   8       61.76       85.70      2.89 o 
  10   0   8       15.14       20.63      2.52 o 
  11   0   8        1.43        0.10      0.78 o 
 -11   1   8        6.25        9.50      1.36 o 
 -10   1   8        7.19        7.94      1.23 o 
  -9   1   8        2.33        1.99      0.79 o 
  -8   1   8       67.59       61.12      2.33 o 
  -7   1   8        1.23        1.17      0.57 o 
  -6   1   8       46.86       50.06      1.71 o 
  -5   1   8      202.42      222.86      2.94 o 
  -4   1   8        0.00       -0.22      0.25 o 
  -3   1   8       31.48       27.53      1.07 o 
  -2   1   8       97.05       93.22      1.51 o 
  -1   1   8       35.64       37.15      0.95 o 
   0   1   8        1.73        2.23      0.34 o 
   1   1   8        0.15        0.10      0.23 o 
   2   1   8       10.05       13.19      0.73 o 
   3   1   8        0.72        0.86      0.31 o 
   4   1   8       60.13       62.40      1.29 o 
   5   1   8        5.25        5.08      0.58 o 
   6   1   8       42.50       47.24      1.37 o 
   7   1   8        2.01        1.90      0.61 o 
   8   1   8        8.29        7.25      0.83 o 
   9   1   8        0.03        0.09      0.69 o 
  10   1   8        0.01        0.25      0.56 o 
  11   1   8        0.46        2.09      1.03 o 
 -10   2   8        0.03        0.63      1.79 o 
  -9   2   8        2.19        1.22      0.72 o 
  -8   2   8        0.04       -0.20      0.57 o 
  -7   2   8        5.64        4.78      0.92 o 
  -6   2   8       49.72       45.16      1.79 o 
  -5   2   8      116.68      121.10      2.81 o 
  -4   2   8       18.06       18.03      1.20 o 
  -3   2   8       16.22       14.21      0.88 o 
  -2   2   8       15.75       17.40      0.94 o 
  -1   2   8       26.29       23.99      1.54 o 
   0   2   8       37.95       33.09      1.18 o 
   1   2   8        0.02       -0.21      0.30 o 
   2   2   8        0.00        0.62      0.30 o 
   3   2   8        2.36        3.74      0.46 o 
   4   2   8       10.10        7.72      0.64 o 
   5   2   8        0.10       -0.44      0.29 o 
   6   2   8        6.79        5.81      0.59 o 
   7   2   8       39.86       39.83      1.32 o 
   8   2   8       37.96       40.80      1.24 o 
   9   2   8        1.26        1.28      0.50 o 
  10   2   8        0.03        0.18      0.55 o 
  -9   3   8        0.28        0.41      0.82 o 
  -8   3   8        4.32        3.48      0.86 o 
  -7   3   8        7.82        5.71      0.97 o 
  -6   3   8        0.07       -0.03      0.66 o 
  -5   3   8        9.24        8.36      1.02 o 
  -4   3   8        1.00        1.51      0.59 o 
  -3   3   8        6.66        6.22      0.89 o 
  -2   3   8       37.00       32.85      1.32 o 
  -1   3   8        0.08        0.17      0.42 o 
   0   3   8       11.84       13.01      0.93 o 
   1   3   8       52.32       48.08      1.54 o 
   2   3   8       24.27       23.71      1.10 o 
   3   3   8        1.29        1.59      0.63 o 
   4   3   8        4.78        3.92      0.95 o 
   5   3   8       17.96       18.01      0.93 o 
   6   3   8       73.76       77.43      1.90 o 
   7   3   8       12.01       11.04      0.76 o 
   8   3   8        0.21        0.80      0.44 o 
   9   3   8       24.92       24.82      0.99 o 
  -6   4   8        4.90        4.77      0.93 o 
  -5   4   8        8.69        9.10      1.08 o 
  -4   4   8        0.45        0.37      0.77 o 
  -3   4   8        0.86        1.79      0.85 o 
  -2   4   8        0.64        0.14      0.50 o 
  -1   4   8       12.55       12.52      0.92 o 
   0   4   8        4.51        4.94      0.67 o 
   1   4   8        5.58        4.70      2.26 o 
   2   4   8        1.13        1.61      0.95 o 
   3   4   8        2.99        3.05      1.09 o 
   4   4   8        0.01        0.09      1.14 o 
   5   4   8        0.00       -0.61      0.68 o 
   6   4   8        2.70        5.02      0.95 o 
 -10   1   9        0.85        0.03      0.72 o 
  -9   1   9        0.79        1.83      1.03 o 
  -8   1   9        3.08        4.03      0.87 o 
  -7   1   9       26.85       26.49      1.76 o 
  -6   1   9       15.31       15.78      1.42 o 
  -5   1   9      203.26      199.47      2.86 o 
  -4   1   9        0.37        0.75      0.40 o 
  -3   1   9      206.70      206.31      2.50 o 
  -2   1   9       19.45       22.00      0.83 o 
  -1   1   9       32.06       35.49      1.16 o 
   0   1   9       15.21       14.46      0.76 o 
   1   1   9       13.12       15.62      0.75 o 
   2   1   9        0.82        1.86      0.38 o 
   3   1   9       11.61       11.69      0.70 o 
   4   1   9        0.15        0.81      0.35 o 
   5   1   9        6.47        5.20      0.74 o 
   6   1   9       20.87       23.68      1.09 o 
   7   1   9        6.66        5.87      0.78 o 
   8   1   9       64.32       77.48      2.19 o 
   9   1   9        0.19        0.54      0.57 o 
  10   1   9        4.32        5.51      0.91 o 
  -9   2   9        0.09       -0.90      0.60 o 
  -8   2   9       13.36       10.98      1.58 o 
  -7   2   9        0.49        0.39      0.57 o 
  -6   2   9       11.59       10.74      1.12 o 
  -5   2   9        7.27        8.83      1.02 o 
  -4   2   9        3.89        5.77      1.61 o 
  -3   2   9        3.37        3.97      0.72 o 
  -2   2   9        9.35        8.65      0.79 o 
  -1   2   9       10.60       11.01      0.87 o 
   0   2   9      146.31      143.83      2.95 o 
   1   2   9       47.87       43.14      1.39 o 
   2   2   9       15.10       14.32      0.79 o 
   3   2   9        4.45        4.80      0.62 o 
   4   2   9        2.56        3.06      0.55 o 
   5   2   9        0.08        0.10      0.40 o 
   6   2   9       39.68       34.89      1.34 o 
   7   2   9        0.88        0.62      0.62 o 
   8   2   9       22.79       20.21      1.17 o 
   9   2   9       28.93       31.77      2.12 o 
  -7   3   9        1.93        1.78      0.87 o 
  -6   3   9        3.63        3.31      0.78 o 
  -5   3   9       59.31       59.84      2.18 o 
  -4   3   9       30.83       31.26      1.66 o 
  -3   3   9        8.16        7.20      0.92 o 
  -2   3   9       22.69       18.03      1.22 o 
  -1   3   9        4.63        4.38      0.70 o 
   0   3   9        1.79        0.14      0.46 o 
   1   3   9        2.65        2.45      0.55 o 
   2   3   9        4.44        4.02      0.97 o 
   3   3   9        0.89        1.82      0.54 o 
   4   3   9        0.24        0.15      0.43 o 
   5   3   9        7.15        9.02      0.77 o 
   6   3   9        2.62        2.63      0.54 o 
   7   3   9        2.32        3.72      0.70 o 
  -4   4   9        1.04        1.55      1.19 o 
  -3   4   9        8.67       11.87      1.16 o 
  -2   4   9       44.76       41.51      1.87 o 
  -1   4   9       21.18       20.05      1.39 o 
   0   4   9        0.12       -0.27      0.48 o 
   1   4   9        0.43        1.17      0.65 o 
   2   4   9        0.08        0.28      0.64 o 
   3   4   9        0.01        0.12      0.89 o 
   4   4   9        1.85        1.05      0.90 o 
  -9   0  10       45.03       57.17      3.66 o 
  -8   0  10       12.23       15.23      2.17 o 
  -7   0  10       13.59       12.72      1.99 o 
  -6   0  10       23.15       20.80      2.32 o 
  -5   0  10        4.73        4.58      1.27 o 
  -4   0  10       14.05        9.46      1.76 o 
  -3   0  10      547.69      537.63      7.24 o 
  -2   0  10       25.42       26.81      1.42 o 
  -1   0  10      139.90      145.58      5.53 o 
   0   0  10       70.23       69.82      2.19 o 
   1   0  10       46.27       51.24      2.64 o 
   2   0  10        1.02        0.47      0.57 o 
   3   0  10        0.27       -0.18      0.51 o 
   4   0  10        3.65        3.32      1.07 o 
   5   0  10       21.45       21.68      1.30 o 
   6   0  10       22.36       25.77      2.87 o 
   7   0  10        2.26        5.93      1.07 o 
   8   0  10       35.21       39.21      2.16 o 
   9   0  10        0.52        0.68      0.88 o 
  -9   1  10        1.64        1.29      0.78 o 
  -8   1  10        0.04        0.41      0.68 o 
  -7   1  10        0.10        0.68      0.64 o 
  -6   1  10       10.84       13.93      1.47 o 
  -5   1  10       13.70       13.23      3.77 o 
  -4   1  10       26.42       25.17      1.11 o 
  -3   1  10       11.28       11.91      0.73 o 
  -2   1  10       87.18       85.46      1.62 o 
  -1   1  10      142.90      143.73      2.14 o 
   0   1  10        0.58        1.02      0.60 o 
   1   1  10        2.16        1.90      0.42 o 
   2   1  10       16.88       18.44      1.39 o 
   3   1  10        6.33        6.51      0.61 o 
   4   1  10        3.49        5.21      1.76 o 
   5   1  10        0.61        1.14      0.78 o 
   6   1  10        2.33        1.89      0.51 o 
   7   1  10        6.24        4.68      0.81 o 
   8   1  10        0.00        0.24      0.61 o 
   9   1  10        0.02       -0.23      0.57 o 
  -8   2  10        1.64       -0.14      0.63 o 
  -7   2  10        1.86        0.55      0.65 o 
  -6   2  10       20.81       21.05      1.53 o 
  -5   2  10        1.45        1.46      0.53 o 
  -4   2  10        0.01       -0.18      0.42 o 
  -3   2  10        2.10        1.48      0.50 o 
  -2   2  10        0.46        0.20      0.36 o 
  -1   2  10        7.51       10.41      0.85 o 
   0   2  10        1.26        0.20      0.35 o 
   1   2  10        2.21        3.66      0.54 o 
   2   2  10       16.08       11.44      0.77 o 
   3   2  10        2.01        2.16      0.60 o 
   4   2  10        0.28        0.33      0.39 o 
   5   2  10        2.08        2.41      0.59 o 
   6   2  10        0.28        0.28      0.51 o 
   7   2  10        6.88        9.24      0.93 o 
   8   2  10       10.68        9.81      1.06 o 
  -6   3  10        1.06        1.07      0.76 o 
  -5   3  10        0.01       -0.38      0.60 o 
  -4   3  10        1.42        1.89      0.73 o 
  -3   3  10        8.34       11.09      1.19 o 
  -2   3  10        0.00        0.56      0.77 o 
  -1   3  10        0.04       -0.08      0.42 o 
   0   3  10       42.64       44.83      1.61 o 
   1   3  10       13.45       12.72      0.85 o 
   2   3  10        0.35        0.87      0.58 o 
   3   3  10        1.07        0.76      0.50 o 
   4   3  10        7.89        6.32      0.98 o 
   5   3  10        4.53        3.91      0.68 o 
  -7   1  11        0.71        1.41      1.38 o 
  -6   1  11        0.07       -0.36      0.64 o 
  -5   1  11       12.30       12.36      2.91 o 
  -4   1  11        2.75        3.00      2.19 o 
  -3   1  11       21.62       20.43      1.20 o 
  -2   1  11        6.18        6.08      0.62 o 
  -1   1  11       43.23       42.25      1.58 o 
   0   1  11       20.53       20.01      0.95 o 
   1   1  11        0.70        0.44      0.39 o 
   2   1  11       34.11       36.25      2.88 o 
   3   1  11       20.40       25.77      1.28 o 
   4   1  11        1.19        1.12      0.53 o 
   5   1  11        2.35        1.91      0.66 o 
   6   1  11        0.10        0.33      0.53 o 
   7   1  11        3.72        3.88      0.79 o 
  -6   2  11        2.42        1.57      0.75 o 
  -5   2  11        2.55        2.72      1.26 o 
  -4   2  11        2.48        2.26      0.59 o 
  -3   2  11       42.74       44.33      2.23 o 
  -2   2  11       30.34       33.21      1.78 o 
  -1   2  11        4.84        6.08      0.66 o 
   0   2  11       18.68       12.63      0.84 o 
   1   2  11       37.12       34.44      1.86 o 
   2   2  11        2.93        3.57      0.56 o 
   3   2  11        3.62        2.79      0.62 o 
   4   2  11        1.38        1.04      0.51 o 
   5   2  11        0.35        0.43      0.50 o 
   6   2  11        1.22        2.08      0.68 o 
  -2   3  11        3.25        3.01      0.68 o 
  -1   3  11       10.71       14.06      1.57 o 
   0   3  11        3.88        3.08      0.60 o 
   1   3  11        0.80        1.07      0.59 o 
   2   3  11        2.39        2.88      0.68 o 
  -5   0  12        7.79        6.32      1.74 o 
  -4   0  12        5.30        3.04      1.19 o 
  -3   0  12        9.16        8.64      1.72 o 
  -2   0  12       25.44       33.11      1.82 o 
  -1   0  12       86.51       79.36      2.65 o 
   0   0  12       94.16       92.14      7.20 o 
   1   0  12       23.47       27.21      1.74 o 
   2   0  12        4.70        4.56      0.94 o 
   3   0  12        9.66       12.95      1.75 o 
   4   0  12        3.79        4.99      1.25 o 
   5   0  12        2.59        4.00      1.33 o 
  -5   1  12        0.79       -0.27      0.87 o 
  -4   1  12        8.46        9.54      1.41 o 
  -3   1  12        5.73        7.23      0.90 o 
  -2   1  12        0.00       -0.27      0.51 o 
  -1   1  12       25.39       23.39      1.15 o 
   0   1  12       10.79       10.78      0.81 o 
   1   1  12       10.35        8.25      0.76 o 
   2   1  12        1.99        2.03      0.52 o 
   3   1  12        0.08        0.16      0.46 o 
   4   1  12        2.07        2.86      0.69 o 
   5   1  12        0.76        0.63      0.60 o 
  -2   2  12        0.99        1.34      0.54 o 
  -1   2  12        0.42       -0.12      0.44 o 
   0   2  12        0.63        0.60      0.49 o 
   1   2  12       23.31       25.79      1.18 o 
   2   2  12       22.89       25.15      1.36 o 
                                                 
